# Supplementary material for: Tumor-associated fibroblasts derived exosomes induce the proliferation and cisplatin resistance in esophageal squamous cell carcinoma cells through RIG-I/IFN-β signaling
Source: Bioengineered. 2022 May 19;13(5):12462–74. doi: 10.1080/21655979.2022.2076008 (PMC9275880; doi:10.1080/21655979.2022.2076008)
Supplement: Supplemental Material [file KBIE_A_2076008_SM7017.zip]

Archive with 5 entries (5 files):
- Supplementary Figure 1.jpg
- Supplementary Figure 2.jpg
- Supplementary file of clinical information.docx
- Supplementary file of ethical approval.pdf
- Supplementary file of uncropped western blot images.docx
